# Supplementary material for: Joint optimization of green vehicle scheduling and routing problem with time-varying speeds
Source: PLoS One. 2018 Feb 21;13(2):e0192000. doi: 10.1371/journal.pone.0192000 (PMC5821442; doi:10.1371/journal.pone.0192000)
Supplement: S2 Appendix — (XLSX) [file pone.0192000.s002.xlsx]

## Sheet: Appendix A-Distance matrix
Appendix-2 Distance matrix of depot and Customers
	depot	1	2	3	4	5	6	7	8	9	10	11	12	13	14	15	16	17	18	19	20	21	22	23	24	25	26	27	28	29	30	31	32	33	34	35	36	37	38
depot	0	29.7	33.9	34.7	31	29.2	32.4	42.7	42.7	36.6	62.5	32.5	41.1	46.9	47.2	67.7	102.3	46.1	27.6	23.1	49.1	18.4	14.4	18.6	22.8	70.9	6	8.7	10.8	15.9	13.4	12.5	11.7	10	12.7	10	13.7	14.5	37.6
1	29.7	0	8.4	9.8	4.7	2.9	9.2	22.5	20.2	14.2	48.2	6.1	14.6	20.9	22.2	44.3	79.2	44.1	48.9	41.2	68.8	41.2	33.7	37.6	43.2	90.7	33.3	36	38.3	49.8	48.8	39.9	38.9	37.4	40.1	37.4	48.5	41.9	73.3
2	33.9	8.4	0	2.5	5.1	7.6	5.2	11.5	12.6	12.4	38.6	7.9	9.8	15.5	18	38.7	73.4	50.9	59.9	57.3	70.3	53.4	39.8	52.7	51.3	97.5	49.3	43.6	53.5	57.2	55.3	55.2	54.3	52.8	50.9	46.3	50.2	52.6	73.9
3	34.7	9.8	2.5	0	6.9	9.5	6.9	9.4	10.9	10.1	30.8	9.9	8.2	14.5	15.4	33.3	73.9	51.3	56.1	52.7	76.7	53.8	48.3	53.1	55.1	97.9	49.8	52.4	54	57.7	56.7	56.1	56.1	54.6	52.7	48.1	51.7	54.2	75.7
4	31	4.7	5.1	6.9	0	3	6.5	16.2	17.3	11.7	38.1	4.9	13.1	18.9	20	38.3	77	42	48	44.2	65.5	39.4	36.3	40.5	46.5	94	36.3	47.5	49.4	53.1	52.1	42.8	41.9	40.4	50.5	40.3	49.5	51.9	75.5
5	29.2	2.9	7.6	9.5	3	0	8.1	17.8	20	13.7	40.1	4.3	13.4	19.3	20.4	38.8	77.2	41.8	48.6	44.7	66	39.9	37.2	40.6	47	94.5	36.4	39.1	41.4	45.9	43.3	42.9	42	40.4	45.3	41.3	51.5	47.1	75.5
6	32.4	9.2	5.2	6.9	6.5	8.1	0	15.6	13.1	7.1	33.6	7.9	13.4	19.2	20.3	38.6	77.5	53.1	49.3	45.5	66.7	48.8	36.8	40.7	47.7	99.8	42.3	47.9	48.7	55.4	47	50.2	50	44	45.5	37.6	44.9	47.3	68.9
7	42.7	22.5	11.5	9.4	16.2	17.8	15.6	0	4.7	10.8	21.7	21.4	15.3	15.9	16.7	38.9	71.7	61.6	72.8	66.1	92.9	64.1	52.4	68.2	70.4	108.2	50.2	52.4	53.8	58.9	61.3	55.4	54.4	52.9	49.9	46.5	50.8	51.8	77.8
8	42.7	20.2	12.6	10.9	17.3	20	13.1	4.7	0	6.4	25	22.3	17.2	21.1	21.2	43.3	78	64.7	65.1	61.7	89.7	57.4	52.6	65.7	63.5	111.3	47.4	52.2	50.2	60.1	53.1	51.8	50.7	49.4	45.5	45.6	46.5	47.4	73.2
9	36.6	14.2	12.4	10.1	11.7	13.7	7.1	10.8	6.4	0	28.8	15.4	20.2	26.8	27.1	45.4	84	58.5	58.9	55.5	83.3	51.3	41.7	55.3	57.4	105.1	41.2	45.9	44	49.2	47	45.6	48	43.2	39.3	36.6	40.2	41.2	67.2
10	62.5	48.2	38.6	30.8	38.1	40.1	33.6	21.7	25	28.8	0	47.5	39.4	35.2	36.3	61.9	97.2	83.9	95.5	90.7	113.9	113.9	90.6	90.4	92.1	130.5	71	73.6	74.1	92.4	77.5	74.4	74.8	73.2	70.3	66	69.7	73.5	81.8
11	32.5	6.1	7.9	9.9	4.9	4.3	7.9	21.4	22.3	15.4	47.5	0	10.1	15.9	17	35	73.9	39	46	42.6	63.4	37.4	37.2	44.2	43.9	91.9	41.6	45.9	47.3	51.1	50.1	49.5	48.9	49.4	47.9	46.2	49.9	50	74.6
12	41.1	14.6	9.8	8.2	13.1	13.4	13.4	15.3	17.2	20.2	39.4	10.1	0	9.4	8	25.3	65.8	48.4	60.1	55.3	75.9	51	47.5	55	57.9	95	47.4	51.7	53.2	56.9	55.8	55.4	54.8	51.4	53.8	52	55.7	58.1	80.3
13	46.9	20.9	15.5	14.5	18.9	19.3	19.2	15.9	21.1	26.8	35.2	15.9	9.4	0	4.3	28	67.6	53.2	66.6	60	82.4	55.7	54	59.8	61.8	99.8	55.4	58.1	59.6	63.3	62.2	61.8	61.2	57.8	62	58.4	62.1	64.5	86.7
14	47.2	22.2	18	15.4	20	20.4	20.3	16.7	21.2	27.1	36.3	17	8	4.3	0	23.9	58.2	48.1	59.8	54.9	81.2	50.6	54.9	54.7	56.8	97.6	52.8	57	58.2	61.9	61.1	60.5	59.9	60.6	59.1	57.4	61.1	63.4	85.7
15	67.7	44.3	38.7	33.3	38.3	38.8	38.6	38.9	43.3	45.4	61.9	35	25.3	28	23.9	0	39.8	29	57.9	62.7	86.3	58.4	54.9	54.7	64.5	77.3	72.7	77.1	78.6	82.3	81.1	80.8	78.3	76.8	79.1	77.4	81.1	85.2	105.7
16	102.3	79.2	73.4	73.9	77	77.2	77.5	71.7	78	84	97.2	73.9	65.8	67.6	58.2	39.8	0	37.6	69.5	66	86.6	71.2	75.4	72.2	68.5	73	109.8	110.5	113.9	117.7	116.5	116	113.4	113.3	115.9	112.7	114.4	118.6	140.9
17	46.1	44.1	50.9	51.3	42	41.8	53.1	61.6	64.7	58.5	83.9	39	48.4	53.2	48.1	29	37.6	0	32	28.4	49.1	32	34.4	33.3	30.9	50.3	51.7	52.2	54.1	55	56.1	56.3	55.7	59.5	61.8	60.1	63.8	63.6	88.4
18	27.6	48.9	59.9	56.1	48	48.6	49.3	72.8	65.1	58.9	95.5	46	60.1	66.6	59.8	57.9	69.5	32	0	4.6	16.8	8.3	9.1	5.6	2.2	50.9	29	26.6	31.9	25	31.5	31.4	32.6	32.7	35.7	38.1	36.4	37.6	67.7
19	23.1	41.2	57.3	52.7	44.2	44.7	45.5	66.1	61.7	55.5	90.7	42.6	55.3	60	54.9	62.7	66	28.4	4.6	0	20.6	5.3	9.5	6.3	3	48.2	28.9	28.2	29.7	26.5	31.9	33.1	30.8	31.7	35	32.9	35.8	37	63.3
20	49.1	68.8	70.3	76.7	65.5	66	66.7	92.9	89.7	83.3	113.9	63.4	75.9	82.4	81.2	86.3	86.6	49.1	16.8	20.6	0	26.9	27.7	22.8	18.4	44.6	37.1	37.2	38.8	33.1	38.2	39.4	39.3	40.3	43	44.7	44.2	45.4	76.6
21	18.4	41.2	53.4	53.8	39.4	39.9	48.8	64.1	57.4	51.3	113.9	37.4	51	55.7	50.6	58.4	71.2	32	8.3	5.3	26.9	0	6.2	4.5	7.1	52	26.7	24.8	26.3	25.7	28.9	28.5	27.9	28.4	30.5	29.5	31.4	33.7	60.2
22	14.4	33.7	39.8	48.3	36.3	37.2	36.8	52.4	52.6	41.7	90.6	37.2	47.5	54	54.9	54.9	75.4	34.4	9.1	9.5	27.7	6.2	0	3.8	8.4	64.3	20.4	22.6	24.1	23.4	28.7	29.8	25.9	24.4	26.4	24.4	27.4	28.5	51.7
23	18.6	37.6	52.7	53.1	40.5	40.6	40.7	68.2	65.7	55.3	90.4	44.2	55	59.8	54.7	54.7	72.2	33.3	5.6	6.3	22.8	4.5	3.8	0	4.6	63.5	23	22.6	24.1	23.4	26.7	26.3	25.7	26	30.5	28.3	30.6	31.2	61
24	22.8	43.2	51.3	55.1	46.5	47	47.7	70.4	63.5	57.4	92.1	43.9	57.9	61.8	56.8	64.5	68.5	30.9	2.2	3	18.4	7.1	8.4	4.6	0	48.7	30.9	28.5	30.1	24.3	29.5	30.7	30.8	29.3	34.7	34.9	35.7	37	61.9
25	70.9	90.7	97.5	97.9	94	94.5	99.8	108.2	111.3	105.1	130.5	91.9	95	99.8	97.6	77.3	73	50.3	50.9	48.2	44.6	52	64.3	63.5	48.7	0	75.9	80.5	82	85.9	84.7	84.2	83.6	79.9	82.4	80.6	84.2	86.6	108.8
26	6	33.3	49.3	49.8	36.3	36.4	42.3	50.2	47.4	41.2	71	41.6	47.4	55.4	52.8	72.7	109.8	51.7	29	28.9	37.1	26.7	20.4	23	30.9	75.9	0	2.7	4.8	9.6	7.4	6.6	5.6	4.1	7.5	11.2	8.3	9.6	34
27	8.7	36	43.6	52.4	47.5	39.1	47.9	52.4	52.2	45.9	73.6	45.9	51.7	58.1	57	77.1	110.5	52.2	26.6	28.2	37.2	24.8	22.6	22.6	28.5	80.5	2.7	0	2.3	7.7	4.9	4.8	4	3.4	7.7	11.4	8.5	9.7	34.2
28	10.8	38.3	53.5	54	49.4	41.4	48.7	53.8	50.2	44	74.1	47.3	53.2	59.6	58.2	78.6	113.9	54.1	31.9	29.7	38.8	26.3	24.1	24.1	30.1	82	4.8	2.3	0	8.2	4	3.7	3	2.8	6.7	12.1	7.9	9.1	33.6
29	15.9	49.8	57.2	57.7	53.1	45.9	55.4	58.9	60.1	49.2	92.4	51.1	56.9	63.3	61.9	82.3	117.7	55	25	26.5	33.1	25.7	23.4	23.4	24.3	85.9	9.6	7.7	8.2	0	8.9	10.1	10	11	14	19.4	14.9	16.1	38.6
30	13.4	48.8	55.3	56.7	52.1	43.3	47	61.3	53.1	47	77.5	50.1	55.8	62.2	61.1	81.1	116.5	56.1	31.5	31.9	38.2	28.9	28.7	26.7	29.5	84.7	7.4	4.9	4	8.9	0	2	3.2	4.7	6.9	12.8	8.1	9.4	33.8
31	12.5	39.9	55.2	56.1	42.8	42.9	50.2	55.4	51.8	45.6	74.4	49.5	55.4	61.8	60.5	80.8	116	56.3	31.4	33.1	39.4	28.5	29.8	26.3	30.7	84.2	6.6	4.8	3.7	10.1	2	0	1.3	3.3	4.8	10.6	6	7.3	31.7
32	11.7	38.9	54.3	56.1	41.9	42	50	54.4	50.7	48	74.8	48.9	54.8	61.2	59.9	78.3	113.4	55.7	32.6	30.8	39.3	27.9	25.9	25.7	30.8	83.6	5.6	4	3	10	3.2	1.3	0	2.4	3.9	9.7	5.1	6.3	30.7
33	10	37.4	52.8	54.6	40.4	40.4	44	52.9	49.4	43.2	73.2	49.4	51.4	57.8	60.6	76.8	113.3	59.5	32.7	31.7	40.3	28.4	24.4	26	29.3	79.9	4.1	3.4	2.8	11	4.7	3.3	2.4	0	4.6	10.3	5.6	6.9	31.4
34	12.7	40.1	50.9	52.7	50.5	45.3	45.5	49.9	45.5	39.3	70.3	47.9	53.8	62	59.1	79.1	115.9	61.8	35.7	35	43	30.5	26.4	30.5	34.7	82.4	7.5	7.7	6.7	14	6.9	4.8	3.9	4.6	0	6.8	2.1	3.3	28
35	10	37.4	46.3	48.1	40.3	41.3	37.6	46.5	45.6	36.6	66	46.2	52	58.4	57.4	77.4	112.7	60.1	38.1	32.9	44.7	29.5	24.4	28.3	34.9	80.6	11.2	11.4	12.1	19.4	12.8	10.6	9.7	10.3	6.8	0	5.9	8.1	29.8
36	13.7	48.5	50.2	51.7	49.5	51.5	44.9	50.8	46.5	40.2	69.7	49.9	55.7	62.1	61.1	81.1	114.4	63.8	36.4	35.8	44.2	31.4	27.4	30.6	35.7	84.2	8.3	8.5	7.9	14.9	8.1	6	5.1	5.6	2.1	5.9	0	2.8	30.3
37	14.5	41.9	52.6	54.2	51.9	47.1	47.3	51.8	47.4	41.2	73.5	50	58.1	64.5	63.4	85.2	118.6	63.6	37.6	37	45.4	33.7	28.5	31.2	37	86.6	9.6	9.7	9.1	16.1	9.4	7.3	6.3	6.9	3.3	8.1	2.8	0	25.5
38	37.6	73.3	73.9	75.7	75.5	75.5	68.9	77.8	73.2	67.2	81.8	74.6	80.3	86.7	85.7	105.7	140.9	88.4	67.7	63.3	76.6	60.2	51.7	61	61.9	108.8	34	34.2	33.6	38.6	33.8	31.7	30.7	31.4	28	29.8	30.3	25.5	0
