# Supplementary material for: Joint optimization of green vehicle scheduling and routing problem with time-varying speeds
Source: PLoS One. 2018 Feb 21;13(2):e0192000. doi: 10.1371/journal.pone.0192000 (PMC5821442; doi:10.1371/journal.pone.0192000)
Supplement: S3 Appendix — (XLSX) [file pone.0192000.s003.xlsx]

## Sheet: Appendix 3-Demand of customers
Appendix-3 Demand of customers
Customer name	Customer No.	Demand
Hongxing	1	2.353
Dongtang	2	3.309
Ziyuan road	3	2.79
University of foestry	4	1.709
Jinggui road	5	2.721
Nanguo	6	1.247
Jinxing road	7	1.686
West station	8	1.829
Wangjiawan	9	2.92
Wangcheng	10	1.644
Xiledi	11	1.803
East station	12	1.459
Xingsha	13	1.654
Kaiyuan	14	2.678
Yongan	15	1.446
Lihua road	16	2.781
Zhentou	17	3.428
Guoan	18	1.552
Dongdu	19	1.318
Lukou	20	4.891
Tianxin	21	1.59
Xiangtian bridge	22	2.231
Shanmutang	23	1.506
Fuhua	24	1.892
Cicheng	25	2.209
Bantang	26	2.337
Jinqiao	27	3.019
Dongfanghong	28	2.556
Yisu river	29	1.87
Yuetang	30	2.35
Gangcheng	31	2.284
Liancheng	32	1.549
Baota	33	1.67
Baishi	34	1.416
University of science	35	1.187
Guangyun	36	2.292
Jinhai	37	1.132
Jiangnan	38	0.953
