# Supplementary material for: Joint optimization of green vehicle scheduling and routing problem with time-varying speeds
Source: PLoS One. 2018 Feb 21;13(2):e0192000. doi: 10.1371/journal.pone.0192000 (PMC5821442; doi:10.1371/journal.pone.0192000)
Supplement: S4 Appendix — (XLSX) [file pone.0192000.s004.xlsx]

## Sheet: Appendix-4 time windows
Appendix-4 Service time windows of Customers
Customer No.	Latest arrival time	Earliest arrival time
1	09:00:00	06:00:00
2	09:00:00	06:00:00
3	09:00:00	06:00:00
4	09:00:00	06:00:00
5	09:00:00	06:00:00
6	09:00:00	06:00:00
7	08:00:00	06:00:00
8	09:00:00	06:00:00
9	08:00:00	06:00:00
10	08:00:00	06:00:00
11	08:00:00	06:00:00
12	08:00:00	06:00:00
13	08:00:00	06:00:00
14	08:00:00	06:00:00
15	08:00:00	06:00:00
16	18:00:00	14:00:00
17	18:00:00	14:00:00
9	08:00:00	06:00:00
10	08:00:00	06:00:00
11	08:00:00	06:00:00
12	08:00:00	06:00:00
13	08:00:00	06:00:00
14	08:00:00	06:00:00
15	08:00:00	06:00:00
16	18:00:00	14:00:00
17	18:00:00	14:00:00
27	22:00:00	19:00:00
28	22:00:00	19:00:00
29	22:00:00	19:00:00
30	22:00:00	19:00:00
31	22:00:00	19:00:00
32	22:00:00	19:00:00
33	22:00:00	19:00:00
34	22:00:00	19:00:00
35	22:00:00	19:00:00
36	22:00:00	19:00:00
37	22:00:00	19:00:00
38	22:00:00	19:00:00
